# Supplementary material for: Association of gastric inhibitory polypeptide receptor (GIPR) gene polymorphism with type 2 diabetes mellitus in iranian patients
Source: BMC Med Genomics. 2023 Mar 7;16:44. doi: 10.1186/s12920-023-01477-z (PMC9990261; doi:10.1186/s12920-023-01477-z)
Supplement: Supplementary file 1 — The data sete analysed during the study to investigate genotype and allele frequency of rs34125392, rs4380143 and rs1800437 in GIPR gene [file 12920_2023_1477_MOESM1_ESM.xlsx]

## Sheet: Sheet1
Supplementary file 1. The data sete analysed during the study to investigate genotype and allele frequency of rs34125392, rs4380143 and rs1800437 in GIPR gene
Sex	Group	years	rs5392	rs0143	rs0437	Allele.group	Allele437	Allele5392	Allele143
female	CONT	53	CC	GG	GG	con	C	T	C
male	CONT	62	CC	GG	GG	con	C	T	C
female	CONT	51	CC	GG	GG	con	C	T	C
female	CONT	50	CC	GG	GG	con	G	T	C
female	CONT	54	CC	GG	GG	con	G	T	C
male	CONT	54	CC	GG	GG	con	G	T	C
male	CASE	56	CC	GG	GG	con	G	C	G
male	CASE	66	CC	GG	GG	con	G	C	G
female	CASE	52	CC	GG	GG	con	G	C	G
male	CASE	51	CC	GG	GG	con	G	C	G
female	CASE	62	CC	GG	GG	con	G	C	G
female	CASE	62	CC	GG	GG	con	G	C	G
male	CASE	67	CC	GG	GG	con	G	C	G
female	CASE	66	CC	GG	GG	con	G	C	G
female	CONT	52	TT	GG	GG	con	G	T	C
female	CONT	42	CC	GG	CG	con	G	T	C
female	CASE	71	CC	GG	CG	con	G	C	G
female	CASE	67	CC	GG	CG	con	G	C	G
male	CASE	61	CC	GG	CG	con	G	C	G
female	CONT	80	CC	GG	CC	con	C	T	C
male	CONT	77	CC	GG	CC	con	C	T	C
female	CONT	59	CC	GG	CC	con	C	T	C
male	CONT	0	CC	GG	CC	con	G	T	C
female	CASE	45	CC	GG	CC	con	G	C	C
male	CASE	65	CC	GG	CC	con	G	C	G
female	CASE	54	CC	GG	CC	con	G	C	G
male	CONT	58	CC	CG	GG	con	G	T	C
female	CONT	53	CC	CG	GG	con	G	T	C
female	CONT	55	CC	CG	GG	con	G	T	C
female	CONT	60	CC	CG	GG	con	G	T	C
male	CONT	28	CC	CG	GG	con	G	T	C
female	CONT	57	CC	CG	GG	con	G	T	C
female	CONT	55	CC	CG	GG	con	G	T	C
male	CASE	51	CC	CG	GG	con	G	C	G
female	CASE	60	CC	CG	GG	con	G	C	G
female	CASE	56	CC	CG	GG	con	G	C	G
male	CASE	60	CC	CG	GG	con	G	C	G
male	CASE	65	CC	CG	GG	con	G	C	G
male	CASE	44	CC	CG	GG	con	G	C	G
male	CASE	51	CC	CG	GG	con	G	C	G
male	CASE	68	CC	CG	GG	con	G	C	G
female	CONT	47	CC	CG	GG	con	C	T	C
female	CONT	64	TC	CG	GG	con	C	T	C
male	CONT	85	TC	CG	GG	con	C	T	C
male	CONT	61	TC	CG	GG	con	C	T	C
female	CONT	29	TC	CG	GG	con	C	T	C
female	CONT	58	TC	CG	GG	con	C	T	C
female	CONT	54	TC	CG	GG	con	C	T	C
female	CONT	39	TC	CG	GG	con	C	T	C
male	CONT	43	TC	CG	GG	con	C	T	C
male	CONT	48	TC	CG	GG	con	C	T	C
female	CONT	59	TC	CG	GG	con	C	T	C
male	CONT	67	TC	CG	GG	con	C	T	C
female	CONT	52	TC	CG	GG	con	C	T	C
female	CONT	58	TC	CG	GG	con	C	T	C
female	CONT	50	TC	CG	GG	con	C	T	C
female	CONT	69	TC	CG	GG	con	G	T	C
male	CONT	64	TC	CG	GG	con	G	T	C
female	CONT	56	TC	CG	GG	con	G	T	C
female	CONT	0	TC	CG	GG	con	G	T	C
female	CONT	53	TC	CG	GG	con	G	T	C
female	CONT	39	TC	CG	GG	con	G	T	C
female	CONT	48	TC	CG	GG	con	G	T	C
female	CONT	42	TC	CG	GG	con	G	T	C
male	CONT	41	TC	CG	GG	con	G	T	C
female	CONT	53	TC	CG	GG	con	G	T	C
female	CONT	45	TC	CG	GG	con	G	C	C
female	CASE	54	TC	CG	GG	con	G	C	C
female	CASE	62	TC	CG	GG	con	G	C	C
female	CASE	68	TC	CG	GG	con	G	C	C
female	CASE	56	TC	CG	GG	con	G	C	C
male	CASE	55	TC	CG	GG	con	G	C	C
female	CASE	50	TC	CG	GG	con	G	C	G
female	CASE	47	TC	CG	GG	con	G	C	G
male	CASE	79	TC	CG	GG	con	G	C	G
female	CASE	46	TC	CG	GG	con	G	C	G
female	CASE	79	TC	CG	GG	con	G	C	G
female	CASE	54	TC	CG	GG	con	G	C	G
female	CASE	54	TC	CG	GG	con	G	C	G
female	CASE	63	TC	CG	GG	con	G	C	G
male	CASE	52	TC	CG	GG	con	G	C	G
male	CASE	56	TC	CG	GG	con	G	C	G
female	CASE	50	TC	CG	GG	con	G	C	G
female	CASE	61	TC	CG	GG	con	G	C	G
female	CASE	56	TC	CG	GG	con	G	C	G
female	CASE	48	TC	CG	GG	con	G	C	G
male	CASE	62	TC	CG	GG	con	G	C	G
male	CASE	78	TC	CG	GG	con	G	C	G
female	CASE	55	TC	CG	GG	con	G	C	G
male	CASE	65	TC	CG	GG	con	G	C	G
male	CASE	64	TC	CG	GG	con	G	C	G
female	CASE	53	TC	CG	GG	con	G	C	G
male	CASE	61	TC	CG	GG	con	G	C	G
female	CASE	52	TC	CG	GG	con	G	C	G
male	CASE	49	TC	CG	GG	con	G	C	G
male	CASE	71	TC	CG	GG	con	G	C	G
female	CASE	55	TC	CG	GG	con	G	C	G
female	CASE	60	TC	CG	GG	con	G	C	G
female	CONT	53	TT	CG	GG	con	C	T	C
female	CONT	50	TT	CG	GG	con	C	T	C
male	CONT	52	TT	CG	GG	con	C	T	C
female	CONT	44	TT	CG	GG	con	C	T	C
female	CONT	51	TT	CG	GG	con	G	T	C
female	CONT	50	TT	CG	GG	con	G	T	C
male	CONT	61	CC	CG	CG	con	C	T	C
female	CONT	80	CC	CG	CG	con	G	T	C
female	CONT	48	CC	CG	CG	con	G	T	C
male	CONT	56	CC	CG	CG	con	G	T	C
female	CONT	60	CC	CG	CG	con	G	T	C
male	CASE	57	CC	CG	CG	con	G	C	G
female	CASE	31	CC	CG	CG	con	G	C	G
female	CASE	67	CC	CG	CG	con	G	C	G
female	CASE	69	CC	CG	CG	con	G	C	G
female	CASE	69	CC	CG	CG	con	G	C	G
female	CASE	60	CC	CG	CG	con	G	C	G
male	CASE	59	CC	CG	CG	con	G	C	G
female	CASE	52	CC	CG	CG	con	G	C	G
female	CONT	75	CC	CG	CG	con	C	T	C
female	CONT	62	CC	CG	CG	con	C	T	C
female	CONT	50	TC	CG	CG	con	C	T	C
female	CONT	65	TC	CG	CG	con	C	T	C
male	CONT	55	TC	CG	CG	con	C	T	C
female	CONT	63	TC	CG	CG	con	C	T	C
male	CONT	90	TC	CG	CG	con	C	T	C
female	CONT	44	TC	CG	CG	con	C	T	C
female	CONT	67	TC	CG	CG	con	G	T	C
male	CONT	75	TC	CG	CG	con	G	T	C
female	CONT	54	TC	CG	CG	con	G	T	C
female	CONT	53	TC	CG	CG	con	G	T	C
female	CONT	37	TC	CG	CG	con	G	T	C
male	CONT	44	TC	CG	CG	con	G	T	C
female	CONT	47	TC	CG	CG	con	G	T	C
female	CONT	79	TC	CG	CG	con	G	T	C
female	CONT	44	TC	CG	CG	con	G	T	C
male	CASE	68	TC	CG	CG	con	G	C	C
male	CASE	64	TC	CG	CG	con	G	C	C
male	CASE	51	TC	CG	CG	con	G	C	C
male	CASE	56	TC	CG	CG	con	G	C	C
female	CASE	61	TC	CG	CG	con	G	C	G
female	CASE	53	TC	CG	CG	con	G	C	G
female	CASE	65	TC	CG	CG	con	G	C	G
female	CASE	62	TC	CG	CG	con	G	C	G
female	CASE	45	TC	CG	CG	con	G	C	G
female	CASE	49	TC	CG	CG	con	G	C	G
male	CASE	56	TC	CG	CG	con	G	C	G
male	CASE	53	TC	CG	CG	con	G	C	G
female	CASE	52	TC	CG	CG	con	G	C	G
female	CASE	57	TC	CG	CG	con	G	C	G
female	CASE	51	TC	CG	CG	con	G	C	G
female	CASE	55	TC	CG	CG	con	G	C	G
female	CASE	63	TC	CG	CG	con	G	C	G
female	CASE	47	TC	CG	CG	con	G	C	G
male	CASE	60	TC	CG	CG	con	G	C	G
female	CASE	50	TC	CG	CG	con	G	C	G
female	CASE	48	TC	CG	CG	con	G	C	G
male	CASE	74	TC	CG	CG	con	G	C	G
female	CONT	51	TT	CG	CG	con	G	T	C
female	CONT	66	TT	CG	CG	con	G	T	C
female	CONT	58	TC	CG	CC	con	G	T	C
male	CASE	56	TC	CG	CC	con	G	C	G
male	CONT	61	TT	CG	CC	con	C	T	C
female	CONT	43	CC	CC	GG	con	C	T	C
male	CONT	31	CC	CC	GG	con	C	T	C
female	CONT	51	CC	CC	GG	con	G	T	C
female	CASE	50	CC	CC	GG	con	G	C	G
male	CONT	64	TT	CC	GG	con	C	T	C
female	CONT	51	TT	CC	GG	con	C	T	C
male	CONT	65	TT	CC	GG	con	C	T	C
female	CONT	60	TT	CC	GG	con	C	T	C
female	CONT	54	TT	CC	GG	con	C	T	C
male	CONT	43	TT	CC	GG	con	C	T	C
male	CONT	69	TT	CC	GG	con	G	T	C
female	CONT	42	TT	CC	GG	con	G	T	C
female	CONT	50	TT	CC	GG	con	G	T	C
female	CONT	42	TT	CC	GG	con	G	T	C
female	CONT	63	TT	CC	GG	con	G	C	C
female	CONT	59	TT	CC	GG	con	G	C	C
female	CASE	56	TT	CC	GG	con	G	C	G
female	CASE	46	TT	CC	GG	con	G	C	G
female	CASE	62	TT	CC	GG	con	G	C	G
female	CASE	64	TT	CC	GG	con	G	C	G
male	CASE	47	TT	CC	GG	con	G	C	G
female	CASE	70	TT	CC	GG	con	G	C	G
male	CASE	58	TT	CC	GG	con	G	C	G
female	CONT	50	CC	CC	CG	con	C	T	C
male	CASE	67	CC	CC	CG	con	G	C	G
female	CONT	34	TC	CC	CG	con	G	T	C
female	CONT	27	TC	CC	CG	con	G	T	C
female	CONT	47	TT	CC	CG	con	C	T	C
female	CONT	35	TT	CC	CG	con	G	T	C
male	CONT	33	TT	CC	CG	con	G	T	C
female	CONT	60	TT	CC	CG	con	G	T	C
female	CASE	57	TT	CC	CG	con	G	C	G
male	CASE	23	TT	CC	CG	con	G	C	G
female	CASE	50	TT	CC	CG	con	G	C	G
female	CASE	50	TT	CC	CG	con	G	C	G
male	CASE	53	TT	CC	CG	con	G	C	G
male	CASE	62	TT	CC	CG	con	G	C	G
female	CASE	46	CC	CC	CC	con	G	C	G
male	CONT	50	TT	CC	CC	con	C	T	C
						case	C	T	C
						case	C	T	C
						case	C	T	C
						case	C	T	C
						case	C	T	C
						case	C	T	C
						case	C	T	C
						case	C	T	C
						case	C	T	C
						case	C	T	C
						case	C	T	C
						case	C	T	C
						case	C	T	C
						case	C	T	C
						case	C	T	C
						case	C	T	C
						case	C	T	C
						case	C	T	C
						case	C	T	C
						case	C	T	C
						case	C	T	C
						case	C	T	C
						case	C	T	C
						case	C	T	C
						case	C	T	C
						case	C	T	C
						case	C	T	C
						case	C	T	C
						case	C	T	C
						case	C	T	C
						case	C	T	C
						case	C	T	C
						case	C	T	C
						case	C	T	C
						case	C	T	C
						case	C	T	C
						case	C	T	C
						case	C	T	C
						case	C	T	C
						case	C	T	C
						case	C	T	C
						case	C	T	C
						case	C	T	C
						case	C	T	C
						case	C	T	C
						case	C	T	C
						case	C	T	C
						case	C	T	C
						case	C	T	C
						case	C	T	C
						case	G	T	C
						case	G	T	C
						case	G	T	C
						case	G	T	C
						case	G	T	C
						case	G	T	C
						case	G	T	C
						case	G	T	C
						case	G	T	C
						case	G	T	C
						case	G	T	C
						case	G	T	C
						case	G	T	C
						case	G	T	C
						case	G	T	C
						case	G	T	C
						case	G	T	C
						case	G	T	C
						case	G	T	C
						case	G	T	C
						case	G	T	C
						case	G	T	C
						case	G	T	C
						case	G	T	C
						case	G	T	C
						case	G	T	C
						case	G	T	C
						case	G	T	C
						case	G	T	C
						case	G	T	C
						case	G	C	C
						case	G	C	C
						case	G	C	C
						case	G	C	C
						case	G	C	C
						case	G	C	C
						case	G	C	C
						case	G	C	C
						case	G	C	C
						case	G	C	C
						case	G	C	C
						case	G	C	C
						case	G	C	C
						case	G	C	C
						case	G	C	C
						case	G	C	C
						case	G	C	C
						case	G	C	C
						case	G	C	C
						case	G	C	C
						case	G	C	C
						case	G	C	C
						case	G	C	G
						case	G	C	G
						case	G	C	G
						case	G	C	G
						case	G	C	G
						case	G	C	G
						case	G	C	G
						case	G	C	G
						case	G	C	G
						case	G	C	G
						case	G	C	G
						case	G	C	G
						case	G	C	G
						case	G	C	G
						case	G	C	G
						case	G	C	G
						case	G	C	G
						case	G	C	G
						case	G	C	G
						case	G	C	G
						case	G	C	G
						case	G	C	G
						case	G	C	G
						case	G	C	G
						case	G	C	G
						case	G	C	G
						case	G	C	G
						case	G	C	G
						case	G	C	G
						case	G	C	G
						case	G	C	G
						case	G	C	G
						case	G	C	G
						case	G	C	G
						case	G	C	G
						case	G	C	G
						case	G	C	G
						case	G	C	G
						case	G	C	G
						case	G	C	G
						case	G	C	G
						case	G	C	G
						case	G	C	G
						case	G	C	G
						case	G	C	G
						case	G	C	G
						case	G	C	G
						case	G	C	G
						case	G	C	G
						case	G	C	G
						case	G	C	G
						case	G	C	G
						case	G	C	G
						case	G	C	G
						case	G	C	G
						case	G	C	G
						case	G	C	G
						case	G	C	G
						case	G	C	G
						case	G	C	G
						case	G	C	G
						case	G	C	G
						case	G	C	G
						case	G	C	G
						case	G	C	G
						case	G	C	G
						case	G	C	G
						case	G	C	G
						case	G	C	G
						case	G	C	G
						case	G	C	G
						case	G	C	G
						case	G	C	G
						case	G	C	G
						case	G	C	G
						case	G	C	G
						case	G	C	G
						case	G	C	G
						case	G	C	G
						case	G	C	G
						case	G	C	G
						case	G	C	G
						case	G	C	G
						case	G	C	G
						case	G	C	G
						case	G	C	G
						case	G	C	G
						case	G	C	G
						case	G	C	G
						case	G	C	G
						case	G	C	G
						case	G	C	G
						case	G	C	G
						case	G	C	G
						case	G	C	G
						case	G	C	G
						case	G	C	G
						case	G	C	G
Sex: showed the frequency of male and female in the studied groups; Group: showed the studied groups. CONT is an abbreviation for healthy subjects and CASE is an abbreviation for type 2 diabetic patients. rs5392, rs0143 and rs0437 are abbreviations for rs34125392, rs4380143 and rs1800437, respectively. These columns showed the frequency of genotypes in the tested polymorphisms. Allele.group showe…
